# Supplementary material for: Dexborneol Amplifies Pregabalin’s Analgesic Effect in Mouse Models of Peripheral Nerve Injury and Incisional Pain
Source: Antioxidants (Basel). 2024 Jul 2;13(7):803. doi: 10.3390/antiox13070803 (PMC11273404; doi:10.3390/antiox13070803)
Supplement: Supplementary file 1 [file antioxidants-13-00803-s001.zip]

Archive with 1 entries (1 files):
- antioxidants-3078015-supplementary.pdf
